# Supplementary material for: The Blockade of Tumoral IL1β-Mediated Signaling in Normal Colonic Fibroblasts Sensitizes Tumor Cells to Chemotherapy and Prevents Inflammatory CAF Activation
Source: Int J Mol Sci. 2021 May 7;22(9):4960. doi: 10.3390/ijms22094960 (PMC8125420; doi:10.3390/ijms22094960)
Supplement: Supplementary file 1 [file ijms-22-04960-s001.zip]

Archive with 1 entries (1 files):
- ijms-1193062-supplementary.pdf
